# Supplementary material for: Willingness and Barriers to Undertaking Cardiopulmonary Resuscitation Reported by Medical Students after the SARS-CoV-2 Pandemic—Single-Center Study
Source: J Clin Med. 2024 Jan 13;13(2):438. doi: 10.3390/jcm13020438 (PMC10816474; doi:10.3390/jcm13020438)
Supplement: Supplementary file 1 [file jcm-13-00438-s001.zip]

Archive with 1 entries (1 files):
- jcm-2758749-supplementary.pdf
